# Supplementary material for: The effect of a 5-year hand hygiene initiative based on the WHO multimodal hand hygiene improvement strategy: an interrupted time-series study
Source: Antimicrob Resist Infect Control. 2020 May 27;9:75. doi: 10.1186/s13756-020-00732-7 (PMC7251720; doi:10.1186/s13756-020-00732-7)
Supplement: Supplementary file 1 — Additional file 1. Monthly alcohol-based hand rub consumption and patient hospitalization days. [file 13756_2020_732_MOESM1_ESM.xlsx]

## Sheet: Sheet1
Month, Year	Alcohol-based hand rub (ml)	Hospitalization days of patients
2020-04-11	37750	10602
2020-05-11	40750	10658
2020-06-11	63250	10349
2020-07-11	42300	11208
2020-08-11	59750	11019
2020-09-11	68650	10505
2020-10-11	30350	10631
2020-11-11	39300	10636
2020-12-11	58750	11185
2020-01-12	58450	11006
2020-02-12	35500	10219
2020-03-12	30000	10783
2020-04-12	36100	10301
2020-05-12	43350	10463
2020-06-12	62000	10149
2020-07-12	34700	10977
2020-08-12	26600	10508
2020-09-12	46100	10058
2020-10-12	55950	10655
2020-11-12	31900	10633
2020-12-12	57450	10756
2020-01-13	33000	10553
2020-02-13	60950	9951
2020-03-13	21650	10869
2020-04-13	26150	9908
2020-05-13	21000	10686
2020-06-13	30450	10609
2020-07-13	35300	10907
2020-08-13	52300	10187
2020-09-13	33700	10036
2020-10-13	37900	10512
2020-11-13	47150	10324
2020-12-13	75950	10260
2020-01-14	53500	10006
2020-02-14	43050	9127
2020-03-14	64250	10103
2020-04-14	76650	9563
2020-05-14	68150	9822
2020-06-14	158825	9425
2020-07-14	83630	10077
2020-08-14	100135	9604
2020-09-14	102005	9226
2020-10-14	102100	9556
2020-11-14	97745	9168
2020-12-14	144775	9813
2020-01-15	71895	9497
2020-02-15	90280	8982
2020-03-15	96525	9617
2020-04-15	135160	9124
2020-05-15	103510	9770
2020-06-15	155825	9525
2020-07-15	193175	9975
2020-08-15	140945	9849
2020-09-15	158645	10025
2020-10-15	193995	9932
2020-11-15	210265	9696
2020-12-15	257555	9823
2020-01-16	158995	9815
2020-02-16	182370	9570
2020-03-16	176250	9908
2020-04-16	187025	9527
2020-05-16	219255	9843
2020-06-16	251440	9854
2020-07-16	284245	10322
2020-08-16	251905	9659
2020-09-16	207355	9404
2020-10-16	197710	10075
2020-11-16	234550	9688
2020-12-16	269125	9736
2020-01-17	195000	9604
2020-02-17	196075	9019
2020-03-17	178750	9765
2020-04-17	227305	9116
2020-05-17	269710	9789
2020-06-17	306100	9578
2020-07-17	286965	9877
2020-08-17	321965	9749
2020-09-17	265255	9830
2020-10-17	260980	9950
2020-11-17	354510	9485
2020-12-17	424750	9628
2020-01-18	223310	10259
2020-02-18	253715	9520
2020-03-18	272335	10188
2020-04-18	279430	9280
2020-05-18	324430	9497
2020-06-18	342545	9133
2020-07-18	360805	9935
2020-08-18	327625	9684
2020-09-18	305255	9261
2020-10-18	357335	9871
2020-11-18	337250	9526
2020-12-18	379450	10048
2020-01-19	277615	9816
2020-02-19	339115	8954
2020-03-19	323000	9943
